# Supplementary material for: Development and validation of nomogram of peritoneal metastasis in gastric cancer based on simplified clinicopathological features and serum tumor markers
Source: BMC Cancer. 2023 Jan 18;23:64. doi: 10.1186/s12885-023-10537-7 (PMC9850578; doi:10.1186/s12885-023-10537-7)
Supplement: Supplementary file 1 — Additional file 1. [file 12885_2023_10537_MOESM1_ESM.csv]

sex	age	smoke	size	differentiation	type	location	t	ECOG	cea1	ca1991	ca7241	outcome
2	1	1	1	0	2	1	3	1	0	0	0	0
2	1	0	1	0	2	3	0	2	0	0	0	0
2	1	0	1	0	2	3	3	1	0	1	0	0
1	0	1	1	3	2	3	3	1	0	0	0	0
1	1	0	1	3	2	1	3	2	0	0	0	0
1	1	1	1	3	2	3	3	1	0	0	0	0
1	1	0	1	0	2	1	1	1	0	1	0	0
1	1	1	1	0	2	2	3	2	0	1	1	1
1	1	1	1	1	1	1	0	2	1	0	0	0
1	0	0	1	0	3	2	3	1	1	1	0	1
2	1	0	1	3	3	2	3	1	0	0	0	0
1	1	1	1	0	2	1	2	1	0	0	0	0
1	1	0	1	0	1	2	1	1	0	0	0	0
2	1	0	1	0	0	3	0	1	0	1	1	0
2	1	0	1	0	0	3	0	2	0	0	0	0
1	1	0	1	3	2	2	3	1	0	0	1	1
1	1	0	1	0	1	2	0	2	0	0	0	0
1	1	1	1	0	1	3	3	1	0	0	0	0
2	1	0	0	0	2	2	0	1	0	0	0	0
2	1	0	1	0	2	3	3	1	0	0	0	0
2	1	0	1	0	2	2	3	1	0	1	0	1
2	1	0	1	0	2	1	3	1	0	0	1	0
1	1	0	1	0	2	1	3	2	1	0	1	0
1	1	1	1	3	2	1	3	1	0	0	0	0
2	0	0	0	0	2	3	0	2	0	1	0	0
1	1	1	1	0	1	3	1	1	0	0	0	0
1	0	0	1	3	2	3	0	1	0	0	1	0
2	1	0	0	3	2	2	3	1	0	1	0	0
2	0	0	1	3	3	2	3	1	0	0	0	1
2	0	0	1	3	2	1	3	1	0	0	0	0
1	1	0	0	0	2	3	2	1	0	0	0	0
2	0	0	1	3	1	3	1	1	0	0	0	0
1	1	0	1	0	2	3	3	2	0	1	0	0
2	1	1	1	3	0	3	1	1	0	1	0	0
1	1	1	0	3	2	1	3	2	0	0	1	0
2	1	0	0	0	2	3	1	2	0	0	0	0
2	0	0	1	3	2	3	1	1	0	0	0	0
1	1	0	0	0	0	1	1	1	0	0	0	0
1	1	0	1	3	0	3	0	1	0	0	0	0
1	1	0	1	0	2	2	0	1	0	0	1	0
2	1	0	0	3	1	2	2	1	0	0	1	0
1	1	1	1	0	2	1	2	1	1	0	0	0
2	0	0	1	0	1	3	0	1	0	0	0	0
1	1	0	1	0	2	3	3	1	0	0	0	0
1	1	0	1	1	2	2	0	1	1	1	0	0
1	1	0	0	0	2	3	0	1	0	0	0	0
2	0	0	1	0	1	3	3	1	0	0	1	0
1	1	1	0	3	2	3	3	1	0	1	0	0
1	0	0	0	0	2	1	2	3	0	1	0	1
2	1	0	1	0	2	3	3	2	0	0	1	0
1	0	0	0	3	1	3	1	2	0	1	0	0
1	1	1	1	0	1	3	2	1	0	0	0	0
1	1	1	1	0	2	3	0	1	1	0	0	0
1	0	0	0	0	2	3	1	1	0	0	0	0
1	1	0	1	0	2	1	3	1	0	1	0	0
1	1	0	0	0	2	1	3	3	0	1	0	0
2	1	0	1	0	2	3	1	1	0	0	0	0
2	1	0	1	0	0	3	3	1	0	1	0	0
2	1	0	1	0	2	3	1	1	1	0	0	0
2	1	0	1	0	2	3	3	2	1	1	0	0
1	1	1	0	0	1	3	1	1	0	0	0	0
1	1	1	1	0	3	3	3	1	1	0	0	0
1	0	1	0	0	2	3	1	1	0	0	0	0
1	1	0	1	0	2	3	3	1	0	0	1	1
1	0	0	1	0	2	3	3	1	0	1	0	0
1	1	1	0	3	2	3	2	1	0	0	0	0
1	1	0	1	0	3	3	3	1	1	1	0	0
1	1	1	1	0	2	1	3	2	0	0	1	1
1	1	0	1	3	0	1	3	1	0	1	0	0
2	0	0	1	0	1	3	3	1	0	0	1	0
1	1	0	1	2	1	1	0	2	0	0	0	0
1	1	1	0	0	1	2	0	2	1	0	1	0
1	0	0	1	0	3	3	3	1	1	0	0	0
2	1	0	1	0	2	1	3	2	0	0	0	0
1	1	1	1	0	0	3	0	1	0	0	0	0
1	1	1	1	0	3	2	0	1	0	0	0	0
1	1	1	1	3	2	1	3	1	0	0	0	0
1	1	1	1	3	2	1	3	2	0	0	0	0
2	1	0	0	0	2	1	1	1	0	0	0	0
1	1	0	0	0	2	3	3	3	1	0	0	0
1	1	0	1	3	1	3	3	1	0	0	0	0
1	1	0	1	3	2	3	0	3	0	1	0	0
1	1	1	1	0	2	1	3	1	0	1	0	0
1	1	0	1	2	1	3	1	1	0	0	0	0
1	1	0	1	0	2	2	0	2	0	0	0	0
1	0	1	1	2	2	3	3	1	0	0	0	0
2	1	0	1	0	3	1	3	2	0	0	0	0
2	0	0	1	3	2	2	3	1	0	0	0	0
1	0	0	1	3	1	2	0	1	0	0	1	1
1	0	0	1	3	2	3	2	1	0	0	1	0
1	1	0	1	0	1	2	2	1	0	0	0	0
1	1	0	1	3	2	3	3	1	0	0	0	0
1	0	0	1	0	1	3	0	1	1	0	1	0
1	1	0	0	0	2	3	0	2	1	0	0	0
2	0	0	1	3	2	3	0	1	1	0	1	0
1	1	0	1	3	2	3	3	1	0	1	1	1
2	1	0	1	0	2	1	3	1	0	0	0	0
1	1	0	1	0	1	3	3	1	0	0	1	0
1	1	0	1	0	1	3	2	1	0	1	0	0
1	1	0	1	2	2	2	0	1	0	1	0	0
1	0	0	1	3	2	1	0	4	0	0	0	0
1	1	0	1	0	1	2	3	1	0	0	1	0
1	1	0	1	0	2	2	3	1	0	0	0	0
1	0	0	1	3	2	2	3	1	0	0	0	0
1	1	0	1	1	2	3	2	2	0	0	0	0
1	1	1	1	3	2	1	3	1	0	0	0	0
1	0	0	1	3	1	3	2	1	0	0	1	0
1	1	1	1	0	2	3	3	1	1	1	1	1
2	0	0	0	0	1	2	1	1	1	1	0	1
2	1	0	0	0	2	2	3	1	0	0	0	0
1	1	1	1	3	2	2	3	1	0	0	0	0
1	1	1	0	0	2	2	2	1	0	1	1	0
1	1	1	1	0	2	1	0	1	0	0	0	0
2	0	0	1	0	3	2	0	1	1	0	0	0
2	0	0	1	3	1	3	3	1	0	0	0	0
2	1	0	0	0	1	2	1	1	0	0	0	0
1	1	0	1	3	2	3	0	2	0	1	0	0
1	1	0	1	0	2	2	3	1	1	0	0	1
2	1	0	1	3	2	3	3	2	1	1	1	0
1	0	1	1	0	2	1	0	3	0	0	0	0
1	1	0	0	2	0	1	3	2	1	0	1	0
1	0	0	1	0	2	3	3	2	0	1	1	0
1	1	1	0	0	0	3	0	1	0	0	0	0
1	0	0	1	3	3	2	3	1	0	0	0	0
1	1	0	1	3	2	2	0	2	1	0	0	0
1	1	0	0	3	0	3	2	1	0	0	0	0
2	0	0	1	3	2	1	3	1	0	0	0	0
1	1	0	1	0	2	3	3	2	0	1	0	0
2	1	0	1	0	1	2	0	1	1	0	0	0
2	1	0	1	3	2	2	2	1	1	1	1	1
1	1	1	1	3	2	1	3	2	0	0	0	0
2	0	0	1	0	2	3	0	4	1	1	0	0
1	1	1	1	0	2	3	3	1	0	0	0	0
2	0	0	1	0	3	2	3	1	0	1	0	1
1	1	0	1	0	2	3	3	1	1	0	1	0
1	0	0	1	3	2	2	3	2	0	0	0	1
1	1	1	1	0	0	1	2	1	0	0	0	0
1	1	0	1	0	2	3	3	1	0	0	1	0
1	1	0	1	0	2	1	1	1	0	1	0	0
1	1	1	1	3	2	3	3	1	0	0	0	0
1	1	0	1	3	2	3	3	1	1	1	0	0
1	0	1	1	3	2	2	3	1	0	0	0	0
1	1	1	1	0	2	2	0	2	1	1	0	0
1	0	1	0	0	2	2	0	1	0	0	0	0
1	0	0	0	0	2	3	2	1	0	0	0	1
1	1	1	1	0	2	3	3	1	0	0	0	0
2	0	0	1	0	2	3	1	1	0	0	0	0
1	1	0	1	0	2	3	3	1	0	0	1	1
1	1	0	1	0	1	3	3	1	0	0	0	0
2	1	0	0	3	2	3	3	1	1	0	0	0
1	0	1	1	3	2	3	0	1	0	1	0	0
2	0	0	1	3	2	2	3	1	0	0	0	0
1	0	0	1	3	1	3	0	1	0	0	0	0
2	0	0	0	0	2	2	1	1	0	1	0	0
1	0	0	1	3	1	3	0	4	0	0	1	0
2	0	0	1	0	0	1	1	1	0	0	0	0
1	0	1	1	3	1	1	2	1	0	0	1	0
1	1	1	1	3	3	2	3	2	0	0	0	0
1	1	0	1	0	2	1	3	2	0	0	0	0
1	1	1	1	2	3	1	3	1	0	0	0	0
1	1	0	1	0	2	1	3	2	1	0	0	0
1	1	1	1	3	2	2	3	2	0	0	0	1
1	1	0	1	0	2	1	0	2	0	0	0	0
1	1	0	1	3	2	3	3	1	0	1	0	0
1	1	0	1	3	2	2	0	2	0	0	1	0
1	1	0	0	3	2	1	0	1	0	0	1	0
1	1	0	1	0	2	1	2	1	1	0	0	0
2	1	0	1	0	2	3	3	1	0	0	1	0
1	1	0	1	0	2	1	3	1	0	0	0	0
1	1	0	1	3	1	3	3	1	0	0	1	0
2	1	0	1	0	3	3	3	1	0	0	0	0
1	1	0	0	0	2	3	3	1	0	1	0	0
1	1	1	0	2	2	2	2	1	0	1	0	0
2	1	0	1	1	2	2	0	1	0	0	0	0
1	1	1	1	0	2	3	1	1	0	0	1	0
1	1	0	1	0	2	2	0	1	0	0	0	0
1	0	0	1	0	2	3	3	1	1	1	0	1
1	1	0	1	0	1	3	1	1	0	1	0	0
1	1	1	1	0	2	2	3	1	0	0	0	0
2	0	0	0	3	1	3	2	1	0	0	0	0
2	0	0	1	3	2	2	3	2	1	0	0	1
1	1	1	1	1	2	2	0	4	1	1	0	1
1	0	1	0	0	1	3	1	1	0	0	0	0
1	1	1	1	3	3	2	0	2	1	0	1	0
1	1	0	1	0	2	2	3	2	0	0	0	0
2	1	0	0	0	2	2	0	1	0	0	0	0
1	1	1	0	0	2	3	3	1	0	1	0	0
1	0	1	1	3	2	3	3	1	1	0	1	1
1	1	0	1	1	3	1	3	1	0	1	0	0
2	0	0	0	0	2	1	3	2	0	0	0	0
1	1	0	1	0	2	3	0	2	0	0	0	0
1	0	0	1	3	2	2	3	1	0	0	0	1
1	1	1	1	3	2	3	3	2	0	0	0	0
2	1	0	1	3	1	3	3	1	0	0	1	1
2	1	0	1	2	2	2	2	1	0	0	1	0
1	1	0	1	3	2	3	3	1	0	0	0	0
2	0	0	0	0	3	3	3	1	0	0	1	1
2	0	0	0	0	2	1	2	1	0	0	0	0
1	0	0	1	0	2	3	2	2	1	0	1	0
1	1	1	1	0	2	3	0	3	1	0	0	1
1	1	1	1	0	1	1	3	2	0	1	0	0
2	0	0	1	3	2	2	1	1	0	0	1	0
1	0	0	1	3	2	3	3	2	0	0	1	0
1	1	1	1	0	2	3	3	2	0	0	0	0
1	0	1	1	0	2	3	0	1	0	1	0	1
2	0	0	1	0	3	3	0	2	0	0	0	0
1	1	0	0	0	3	3	0	2	0	0	0	1
2	0	0	1	0	1	3	3	1	0	0	0	0
1	1	0	0	0	2	3	3	1	0	1	0	0
2	0	0	1	0	2	3	3	1	1	0	1	0
1	1	1	1	3	2	2	2	1	0	0	1	0
1	0	0	1	3	1	3	0	1	0	0	0	0
1	1	0	0	0	2	3	3	1	1	1	0	0
1	1	0	1	0	2	3	3	1	0	1	1	0
1	1	0	1	0	2	2	0	1	0	0	0	0
1	1	0	1	0	2	3	3	1	0	0	0	0
2	1	0	1	0	2	3	2	2	0	0	0	0
2	0	0	1	3	2	2	1	1	0	0	0	0
1	0	0	1	0	2	3	0	1	0	0	0	0
2	1	0	1	0	2	3	2	1	0	0	1	0
1	1	1	1	3	2	3	2	1	0	0	0	0
2	0	0	1	3	1	2	0	1	0	1	1	0
2	1	0	1	0	2	3	2	1	1	0	1	0
1	1	1	1	3	2	1	0	1	0	0	0	0
1	0	0	1	0	2	2	3	1	0	0	0	0
1	1	0	1	0	1	1	1	2	0	0	0	0
1	1	0	1	0	2	1	2	1	0	0	0	1
2	0	0	1	3	0	2	3	1	0	0	0	1
2	1	0	1	0	2	2	0	2	0	0	0	0
2	0	0	1	0	3	3	0	1	1	0	0	1
1	1	1	0	2	3	1	2	2	0	0	0	0
2	1	0	1	0	2	2	3	2	0	1	0	0
2	0	0	1	3	2	2	0	1	0	0	0	0
2	0	0	1	3	2	2	2	1	0	0	1	0
1	1	0	0	1	1	3	2	2	0	0	0	0
1	0	0	1	0	1	3	1	1	0	0	0	0
1	1	0	0	0	2	3	3	1	0	0	1	1
1	1	0	0	0	2	2	3	1	1	1	0	1
1	1	0	1	0	1	2	3	1	0	1	1	0
1	1	0	0	0	0	3	1	1	1	1	0	0
1	1	0	1	0	2	2	2	2	0	0	1	0
1	1	0	1	0	2	2	3	2	1	0	1	0
2	0	0	1	0	2	3	3	1	1	1	0	1
1	1	0	0	0	1	2	0	3	0	0	0	0
1	1	0	1	3	2	1	0	2	1	0	0	0
2	0	0	1	3	1	3	3	1	1	0	1	0
1	0	0	1	0	1	3	0	1	0	0	0	0
1	1	0	1	0	3	3	3	3	0	0	0	0
1	1	0	1	0	1	3	3	1	1	1	0	0
2	1	0	1	3	2	1	3	2	0	0	1	0
1	1	0	1	3	0	2	3	1	1	0	0	0
2	0	0	1	3	1	3	0	1	0	1	0	0
1	0	0	1	3	2	3	3	2	0	0	0	1
1	1	1	1	0	1	1	0	2	0	0	0	0
1	1	1	1	0	1	1	0	1	0	0	0	0
1	1	0	0	0	2	3	1	3	0	0	1	0
1	0	0	1	0	2	2	3	2	0	0	0	0
2	0	0	1	3	2	2	0	1	0	0	0	0
1	1	1	0	0	2	3	1	2	0	0	0	0
2	1	0	1	3	2	3	1	1	0	0	0	0
2	1	0	1	0	1	3	0	3	0	0	0	0
1	1	0	1	0	2	2	3	1	0	0	0	0
1	1	1	1	0	2	3	3	1	1	0	1	1
1	1	0	1	0	3	3	3	2	0	0	1	0
1	1	0	1	3	3	1	3	1	0	0	0	0
2	1	0	1	0	2	3	3	1	1	1	0	1
1	1	1	1	0	2	3	3	1	1	1	0	0
2	1	0	1	3	2	1	0	2	0	1	0	0
1	0	0	1	0	2	2	3	1	0	0	0	0
2	1	0	1	0	2	2	3	1	1	1	0	0
1	1	0	1	0	1	1	3	2	0	1	0	0
2	1	0	1	0	2	2	3	1	0	0	1	0
1	1	0	1	0	2	2	3	1	1	1	0	1
1	1	0	1	3	2	2	3	1	0	0	1	0
1	0	1	1	3	0	1	2	1	0	0	1	0
2	1	0	1	3	2	3	0	3	1	0	1	1
1	1	0	1	0	2	2	1	1	0	0	0	0
1	1	0	1	0	2	3	3	1	0	0	1	0
1	1	0	1	3	1	2	0	3	1	1	0	0
1	1	1	1	3	3	3	3	1	0	0	1	1
1	1	1	0	3	3	3	3	2	0	0	0	1
2	1	0	1	0	3	3	2	2	0	0	1	0
1	0	0	1	0	2	1	0	2	0	0	0	0
1	1	0	1	0	2	1	3	1	0	0	0	0
1	0	1	1	3	3	2	3	1	1	0	0	0
1	1	0	0	0	1	3	1	2	0	0	0	0
1	0	0	1	3	0	3	0	3	0	0	0	0
1	0	0	1	0	2	3	0	2	0	0	0	0
1	0	1	1	0	2	3	3	1	0	0	0	0
2	0	0	1	3	1	2	0	1	0	0	0	0
1	1	0	1	3	1	2	0	2	0	0	0	0
1	1	0	1	0	1	2	1	2	0	0	0	0
1	0	0	1	0	2	2	0	4	0	1	0	1
1	1	1	1	3	2	3	2	1	1	1	0	1
1	1	1	0	0	2	3	3	1	0	0	0	0
1	1	0	1	0	3	2	3	1	0	0	1	0
1	1	0	1	0	2	2	0	4	0	0	0	0
2	0	0	1	3	2	2	2	2	0	0	0	0
2	1	0	0	0	2	3	0	1	0	0	0	0
1	1	1	1	3	2	3	1	1	0	0	0	0
1	1	0	1	3	2	3	3	1	1	0	0	1
2	1	1	1	0	1	3	3	1	0	0	0	0
1	1	0	0	0	2	3	0	1	1	0	0	0
1	1	0	1	0	1	1	2	1	1	0	0	0
1	1	0	0	0	1	1	1	1	0	0	0	0
1	1	0	1	3	1	1	2	1	1	1	0	0
1	1	0	1	0	2	2	3	1	0	0	1	0
1	1	1	1	0	2	3	0	2	1	1	1	0
1	1	0	1	0	2	3	3	1	0	0	1	0
2	1	0	1	2	2	3	3	3	0	0	1	0
1	1	0	1	3	2	2	3	2	0	0	1	0
1	1	0	0	0	1	3	1	2	0	0	0	0
2	1	0	0	3	2	3	1	1	0	0	0	0
1	1	0	0	0	1	1	2	1	0	0	0	0
2	0	0	1	3	2	2	1	1	0	0	0	0
1	1	0	1	0	2	1	3	2	0	0	0	0
2	1	0	1	0	2	1	2	2	0	0	0	0
1	1	1	1	2	2	1	3	1	1	0	0	0
1	1	0	1	0	2	2	3	1	1	0	1	0
1	1	1	0	0	2	1	0	2	0	0	0	0
1	1	0	1	2	2	2	3	2	1	1	1	0
2	1	0	1	3	1	2	3	1	1	1	1	1
2	0	0	1	0	2	1	0	1	0	0	0	0
2	1	0	1	0	2	3	2	1	1	0	1	0
1	1	0	1	3	2	2	2	1	0	0	0	0
2	0	0	1	3	3	3	3	1	0	0	1	1
1	1	1	1	0	2	2	3	2	0	0	1	0
2	1	0	0	3	2	3	3	2	0	0	0	0
2	0	0	1	3	2	3	3	1	0	0	0	1
1	0	0	0	0	1	3	1	1	0	0	0	0
2	0	0	1	3	2	2	2	1	0	0	1	0
1	1	1	1	0	3	3	0	2	0	0	0	0
1	1	0	1	0	2	3	3	2	0	0	0	0
1	1	1	1	2	2	3	0	2	1	0	0	0
1	1	0	1	0	1	1	3	1	0	0	0	0
1	0	0	1	0	2	3	3	2	1	1	0	0
1	1	0	1	0	2	3	0	3	1	0	0	0
1	1	1	0	0	2	3	2	2	0	0	0	0
2	1	0	0	0	1	3	1	1	0	0	0	0
1	0	0	0	0	2	3	1	2	1	1	0	0
1	1	0	1	0	2	3	2	1	0	0	0	0
1	0	1	0	0	2	3	3	1	0	0	0	0
2	1	0	1	3	2	2	3	1	1	1	0	1
1	1	0	1	0	2	1	3	2	0	0	0	0
2	0	0	1	3	2	2	3	1	0	1	0	0
1	1	0	1	0	2	3	3	1	0	1	1	0
2	1	0	1	0	2	2	3	1	0	0	0	0
1	1	0	1	3	3	2	3	1	0	0	0	0
1	1	0	1	2	2	3	3	2	0	0	1	0
1	1	0	1	3	2	3	1	1	0	1	0	0
2	1	0	1	0	2	3	0	1	0	0	1	0
1	1	1	0	1	0	1	1	2	1	1	0	0
1	0	1	1	3	2	1	3	1	0	0	1	0
1	1	1	0	0	2	3	2	1	0	0	0	0
1	0	0	1	3	2	2	3	1	0	1	0	0
1	0	1	1	3	2	3	0	1	1	1	1	1
1	1	1	1	0	2	3	2	1	0	0	0	0
1	1	1	0	0	1	3	0	4	0	0	0	0
1	1	0	1	0	2	2	3	1	0	1	1	1
1	1	0	1	0	1	3	0	2	0	0	0	0
1	1	0	1	0	2	3	3	3	0	1	0	0
1	1	0	1	0	2	2	2	1	0	0	1	0
2	1	0	1	0	2	3	0	2	0	0	0	0
1	1	1	1	0	2	3	2	2	0	0	0	0
1	1	0	0	0	2	3	0	2	0	0	0	0
1	0	0	1	3	2	1	3	2	0	1	0	0
1	1	0	1	3	1	3	3	1	1	0	0	0
2	1	0	0	0	2	3	0	2	0	0	0	0
1	1	0	1	0	1	2	1	1	0	0	0	0
2	0	0	1	3	1	1	2	1	0	0	0	0
1	1	0	1	0	2	3	0	2	0	1	0	1
1	1	0	1	3	1	3	2	1	0	0	0	0
1	0	0	1	0	0	1	3	2	0	0	0	0
1	1	0	1	0	2	3	3	1	0	0	1	0
1	1	0	0	3	2	2	3	1	0	0	0	0
1	0	0	1	3	3	3	1	1	0	0	1	0
1	1	1	1	3	2	1	3	1	0	0	0	0
2	1	0	1	0	1	3	3	2	0	0	0	0
1	0	1	1	3	2	3	3	1	0	1	1	0
1	1	0	1	0	2	3	3	2	1	1	1	0
2	0	0	1	0	2	3	1	1	0	0	0	0
1	1	1	1	3	2	3	3	1	0	0	0	0
1	0	0	1	3	2	3	0	3	0	0	0	0
1	1	1	1	3	2	3	3	2	0	0	0	1
1	1	0	1	3	2	2	3	1	0	0	1	0
1	0	0	1	0	2	3	3	1	1	0	1	1
1	1	0	1	3	2	3	3	2	0	0	0	0
2	1	0	1	0	2	3	3	1	1	1	0	0
2	0	0	1	0	2	3	2	1	0	1	0	0
1	1	1	0	0	2	3	2	2	0	0	0	0
1	1	1	1	0	2	1	3	1	0	1	1	0
1	1	1	1	3	2	3	3	1	0	0	0	0
1	1	1	1	0	1	3	0	1	0	0	1	0
1	1	0	1	3	2	3	1	1	0	0	0	0
1	1	1	0	3	0	3	3	2	0	0	1	1
1	1	0	1	0	2	1	3	1	0	0	0	0
1	1	0	1	3	0	1	0	1	0	0	1	0
1	1	0	1	3	2	1	3	2	1	0	1	0
2	0	0	1	3	2	3	3	1	1	1	1	0
1	0	0	1	3	2	3	1	2	0	0	1	0
2	0	0	0	0	2	3	1	2	0	0	1	0
2	0	0	0	3	2	3	1	1	0	0	1	0
2	1	0	1	0	2	1	3	2	0	0	0	1
1	1	1	0	0	2	3	1	2	0	0	0	0
1	1	1	1	1	1	2	0	1	0	0	0	0
2	1	0	1	0	1	3	2	1	0	0	0	0
1	0	0	1	0	2	3	3	1	0	0	0	0
2	1	0	1	3	1	3	3	1	0	1	0	0
2	1	0	1	3	0	3	2	1	0	0	0	0
1	1	0	1	0	2	2	3	1	0	0	1	1
1	1	1	1	0	2	3	2	1	0	1	0	0
1	1	0	1	0	2	2	1	1	0	0	1	0
1	0	0	1	3	2	3	3	1	1	0	0	0
1	0	0	1	3	2	3	1	1	1	1	1	0
2	0	0	1	3	2	3	3	1	0	0	0	0
2	0	0	1	0	1	3	1	1	1	1	1	0
1	0	0	0	0	2	3	3	2	0	0	1	0
1	1	0	0	0	2	3	2	1	0	0	0	0
2	1	0	1	0	2	1	2	1	0	0	0	0
2	0	0	1	3	1	3	1	2	0	1	0	0
1	1	1	1	3	1	1	3	1	1	1	0	0
1	1	1	1	3	3	3	2	3	0	1	0	1
2	0	0	1	0	3	2	2	1	1	1	0	1
2	1	0	0	3	1	3	1	2	0	0	0	0
2	0	0	1	0	2	2	2	1	0	1	0	0
2	1	1	1	3	2	3	3	1	0	0	1	0
2	0	0	1	3	2	2	0	1	0	0	0	0
1	1	0	1	3	2	3	3	1	0	0	0	0
2	1	0	1	0	3	3	0	2	0	0	1	1
2	1	0	1	3	2	1	3	2	0	0	0	0
1	0	1	1	0	2	1	2	2	0	0	1	0
1	1	1	1	3	2	3	3	1	0	0	0	0
1	1	0	1	0	3	3	3	2	1	0	0	0
1	1	0	1	3	3	3	3	1	0	1	1	1
1	1	0	1	0	0	1	0	2	1	0	0	0
2	0	0	0	3	1	3	0	1	0	0	0	0
2	1	0	0	0	1	1	0	1	1	0	0	0
1	1	0	1	3	1	3	1	2	0	0	0	0
1	1	1	0	3	2	3	3	1	0	0	0	0
2	1	0	0	0	2	3	0	2	0	0	0	0
1	1	1	1	3	2	2	3	1	0	1	0	0
1	1	0	1	3	2	3	3	1	0	0	0	0
2	1	0	1	3	2	3	3	1	0	1	1	0
1	0	0	1	0	2	3	0	2	0	0	0	0
1	1	1	0	0	2	3	3	1	1	0	0	0
1	0	0	0	1	2	1	1	1	0	0	0	0
1	1	1	1	0	3	2	0	2	1	0	1	1
1	1	0	1	0	1	3	0	1	1	0	0	0
1	1	0	1	3	2	3	3	1	0	0	0	0
1	0	0	1	3	3	2	0	2	1	0	1	1
1	1	1	1	3	2	3	0	3	0	0	0	0
1	1	0	0	0	1	3	1	1	1	1	0	0
1	1	0	1	3	2	2	3	1	0	0	1	0
1	1	0	1	3	3	2	1	1	0	0	0	0
1	1	0	0	0	1	3	1	1	0	0	0	0
2	1	0	1	3	2	3	3	2	1	1	0	1
1	1	0	1	0	1	1	0	2	0	0	1	0
1	1	0	1	0	3	1	0	1	1	1	0	0
1	1	0	1	3	2	2	3	1	1	1	1	1
1	1	0	1	2	2	2	0	2	1	0	1	0
1	1	1	1	0	0	2	0	2	0	0	0	0
2	0	0	1	3	1	1	1	1	0	0	1	0
1	1	0	0	0	2	3	0	4	0	0	0	0
2	1	0	0	0	1	3	1	2	0	0	0	0
1	1	0	1	0	2	2	3	1	0	0	0	0
1	1	1	1	3	2	3	2	1	0	0	0	0
1	1	0	1	0	1	3	3	2	1	0	0	0
2	1	0	1	0	2	2	1	1	0	0	1	0
2	1	0	1	0	2	3	3	1	1	1	1	1
2	1	0	1	3	3	1	3	1	0	0	0	0
1	1	0	0	3	2	3	3	1	0	0	0	0
2	1	0	1	3	3	2	3	2	1	1	1	1
1	1	0	1	0	2	3	0	2	1	0	1	1
1	1	0	0	3	1	3	0	1	0	0	0	0
1	1	0	1	0	2	3	0	1	0	1	0	0
2	1	0	1	0	1	3	2	1	0	0	0	0
1	1	0	1	2	2	3	0	1	0	0	0	0
1	1	1	1	0	2	2	3	1	0	0	0	1
2	0	0	1	0	3	2	3	1	1	1	1	0
2	1	0	1	0	2	1	0	1	0	0	1	0
1	1	1	1	0	2	1	3	1	0	1	0	0
1	1	0	1	0	1	3	3	1	0	0	1	0
1	0	0	1	3	2	2	1	1	1	1	1	0
1	0	1	1	3	1	3	0	1	0	0	0	0
1	0	1	1	3	2	2	0	4	1	0	1	1
1	0	0	1	3	1	3	1	2	0	0	0	0
2	1	0	1	0	2	3	2	1	0	1	1	0
2	1	0	1	0	0	2	3	2	0	0	0	0
1	1	0	1	0	2	3	2	1	0	0	0	0
1	1	1	1	0	2	1	2	2	1	0	0	0
2	0	0	1	3	3	2	3	1	1	1	0	0
1	1	0	1	3	2	3	0	1	0	0	0	0
1	1	0	0	0	2	3	2	1	0	0	0	0
1	0	0	1	0	0	2	0	1	0	0	0	0
1	1	1	0	3	3	2	3	1	0	0	0	0
2	1	0	1	0	2	3	3	1	0	1	0	1
2	1	0	1	3	2	3	0	2	0	0	0	0
1	1	1	1	0	2	3	0	4	1	0	0	0
2	1	0	1	3	2	3	0	2	1	1	1	0
1	1	0	1	3	2	3	0	2	0	0	0	0
2	0	0	0	0	3	3	3	2	0	1	1	0
2	0	0	1	0	2	2	3	1	0	1	1	1
1	1	0	1	2	2	2	0	2	0	0	0	0
1	1	0	1	3	2	2	2	1	0	1	0	0
2	0	0	1	0	2	2	2	1	0	1	1	0
1	1	1	1	3	2	2	1	1	1	0	0	1
2	1	0	1	3	3	2	3	1	0	0	0	1
1	1	1	1	0	2	2	3	2	0	0	1	0
1	1	1	0	0	2	3	1	2	0	0	0	0
2	0	0	1	3	3	3	1	1	0	0	0	0
1	1	0	1	0	3	3	3	1	0	0	0	0
1	1	0	1	0	2	1	3	2	0	0	0	0
1	1	0	1	0	2	3	3	1	0	1	1	0
1	0	1	1	0	2	2	0	1	0	0	0	0
2	1	0	0	3	2	3	2	1	0	0	0	0
1	1	0	0	3	2	3	1	2	0	0	0	0
2	1	0	1	0	2	3	2	1	1	0	0	0
1	1	0	1	2	2	1	0	2	0	0	0	0
2	0	0	1	3	2	2	1	1	0	0	0	0
1	0	0	1	0	1	1	3	1	0	0	0	0
2	1	0	1	3	1	2	2	2	0	0	1	0
1	0	1	1	0	2	2	2	1	0	0	0	0
1	1	0	0	0	2	1	1	2	0	0	0	0
2	1	0	1	3	0	2	3	2	0	0	0	0
1	1	1	1	3	2	3	3	1	0	0	0	0
2	1	0	1	2	2	3	0	2	0	0	1	0
2	1	0	1	0	1	2	0	4	0	0	1	1
2	0	0	1	3	1	3	1	2	0	0	0	0
2	0	0	1	3	2	3	0	1	0	1	0	0
1	1	1	1	2	2	3	3	2	0	1	0	0
2	0	0	1	0	1	2	3	1	0	1	1	1
1	0	1	0	0	1	3	0	1	0	0	0	0
1	1	1	1	0	1	3	3	1	1	1	1	0
1	1	0	1	0	2	1	2	2	0	0	0	0
1	1	1	1	3	1	1	3	2	1	0	0	0
1	0	0	1	0	2	1	3	2	1	1	0	1
1	1	1	1	0	3	3	3	1	0	1	0	1
2	0	0	1	3	3	2	0	2	0	1	1	1
1	1	0	1	3	2	1	3	1	0	0	0	1
1	1	0	1	0	0	3	0	1	0	0	0	0
1	0	0	0	0	2	2	2	1	1	0	0	0
2	1	0	0	0	2	3	3	1	0	0	0	1
1	1	0	1	0	3	1	1	1	0	0	0	0
2	1	0	1	0	0	2	0	1	0	0	1	0
1	1	0	1	0	1	2	2	1	1	1	0	0
2	1	0	1	0	2	3	2	2	0	0	0	0
2	0	0	1	3	2	1	3	1	0	0	0	0
1	1	0	1	3	2	2	2	2	0	0	0	0
2	1	0	1	0	1	2	0	2	0	1	1	1
2	0	0	1	0	2	3	1	1	0	0	1	0
1	1	0	1	3	3	2	3	1	0	1	0	0
1	1	1	0	0	1	1	2	1	0	0	1	0
1	1	1	1	0	2	2	0	2	1	0	0	0
1	1	1	1	0	2	3	3	2	1	0	0	0
1	1	1	1	3	2	1	3	2	1	0	0	0
2	0	0	1	3	2	2	3	1	0	0	0	0
1	1	0	1	0	2	3	3	2	0	0	0	0
2	1	0	1	3	2	2	0	1	0	0	0	0
2	1	0	1	3	1	3	3	1	1	1	1	0
2	0	0	0	0	2	3	0	2	0	0	0	1
2	1	0	1	0	3	2	2	2	0	0	0	0
1	1	0	1	0	2	2	0	2	0	1	0	0
2	1	0	1	3	1	2	2	1	1	1	0	0
1	0	0	1	3	2	3	2	1	0	0	0	0
1	1	0	1	0	1	3	0	1	1	0	0	0
2	1	0	1	0	1	3	2	1	0	1	0	0
1	1	0	1	3	1	3	0	3	0	0	1	0
2	0	0	1	3	2	2	0	2	0	0	1	0
2	0	0	0	0	2	3	2	1	0	1	0	0
1	1	1	1	0	1	3	2	1	0	0	0	0
1	1	0	1	0	3	1	0	4	1	1	0	1
2	1	0	1	3	3	3	3	2	0	0	0	1
2	1	0	1	0	1	3	3	2	1	1	1	1
1	1	1	1	0	2	3	2	1	1	0	1	0
2	1	0	1	0	2	3	3	1	0	1	0	0
1	1	0	1	3	2	1	3	1	1	1	1	0
1	0	0	1	3	2	2	3	1	0	0	1	1
1	1	0	1	0	2	3	3	2	0	0	0	0
2	1	0	0	0	1	3	2	1	0	0	0	0
1	1	0	1	3	2	3	3	1	1	0	0	0
1	1	0	0	3	2	1	3	1	0	0	0	0
1	1	1	1	2	2	3	1	1	0	0	0	0
1	1	0	1	0	2	3	3	2	0	0	0	0
1	1	0	0	0	2	3	3	1	0	0	0	1
1	0	0	0	0	2	3	2	1	0	0	0	0
1	1	1	1	3	1	1	3	1	1	0	1	0
1	1	0	1	3	1	2	3	1	0	0	0	0
1	0	0	0	0	2	2	0	1	0	0	1	0
2	1	0	1	3	2	3	1	2	1	0	1	0
2	1	0	1	0	2	1	0	2	1	0	1	1
2	1	0	1	3	1	3	2	3	0	0	1	0
1	1	0	1	0	1	2	0	3	0	1	0	0
2	1	0	1	1	1	3	0	2	0	0	0	0
1	0	1	1	3	2	3	3	1	0	0	0	0
1	1	1	0	0	2	2	1	1	0	0	0	0
1	1	0	0	3	2	3	0	1	0	0	0	0
1	1	1	0	3	2	3	3	2	0	0	0	1
2	1	0	0	3	2	2	1	1	0	0	0	0
1	1	0	1	3	2	1	2	2	0	0	0	0
1	1	0	1	0	2	1	3	1	1	1	0	0
1	1	1	1	3	2	2	3	2	0	1	1	0
1	1	0	1	3	1	1	3	1	0	0	0	0
1	1	1	0	0	2	3	3	1	0	0	0	0
2	0	0	1	0	0	1	3	2	0	0	1	0
1	0	0	0	0	2	1	3	1	0	0	0	0
1	1	0	0	0	2	1	1	2	0	0	1	0
1	1	0	0	0	2	3	1	2	0	0	0	0
1	1	1	1	3	1	3	1	1	0	1	1	0
1	0	1	1	3	2	2	0	1	0	0	0	0
1	1	0	1	3	0	1	0	1	1	1	0	0
1	1	0	1	0	3	3	3	1	1	0	1	1
1	1	1	1	0	2	1	0	2	1	1	1	0
2	1	0	1	1	2	3	2	1	0	0	1	0
1	1	1	1	0	2	1	3	2	0	0	0	0
2	0	1	1	3	2	3	0	3	0	0	1	0
1	0	0	1	0	2	3	0	1	0	0	0	0
2	1	0	1	0	3	2	3	1	1	0	0	1
1	1	0	0	0	1	3	1	1	0	1	0	0
2	1	0	1	0	2	1	3	1	0	0	0	1
1	1	0	0	0	2	2	2	1	0	0	0	0
2	1	0	1	0	1	3	0	1	0	0	0	0
1	0	1	0	0	2	3	1	1	0	0	0	0
2	1	0	1	3	1	3	0	1	0	0	1	1
1	1	1	0	3	2	1	2	2	1	1	0	0
2	1	0	0	3	2	3	0	1	0	0	1	0
2	1	0	0	0	2	3	3	1	1	1	1	0
1	0	0	1	0	1	3	2	1	0	0	0	0
1	1	0	1	0	2	3	2	2	0	1	0	0
1	1	0	1	0	2	2	0	1	0	0	0	0
1	1	1	1	0	2	2	2	1	0	0	1	0
1	1	0	1	0	2	2	3	1	0	1	0	0
2	0	0	1	3	2	2	3	2	0	0	0	0
1	0	0	0	3	2	3	3	1	0	0	0	0
2	1	0	0	3	3	2	3	2	0	0	0	1
1	1	0	0	0	1	3	0	2	0	0	1	0
1	1	1	1	0	2	1	3	1	0	0	0	0
2	0	0	1	0	3	2	0	1	1	0	0	0
1	1	1	1	0	3	2	0	1	0	1	1	1
2	1	0	0	0	2	3	2	2	0	0	0	0
1	1	0	1	0	2	2	0	1	0	0	0	0
1	1	0	0	0	1	3	1	1	0	0	1	0
1	1	0	1	0	2	1	2	2	0	0	0	0
2	1	0	0	0	1	3	1	1	0	1	0	0
1	1	0	1	0	2	3	3	2	0	0	1	0
1	1	0	1	3	3	2	0	1	1	1	1	0
1	1	0	1	0	2	3	0	2	0	0	1	0
2	1	0	0	3	2	3	2	1	0	0	0	0
1	1	1	1	0	1	1	2	2	0	1	0	0
1	1	0	1	3	0	1	3	1	1	1	1	0
1	1	0	1	0	2	2	3	3	0	0	0	0
2	0	0	1	3	1	3	2	1	0	1	0	1
1	1	1	1	0	1	3	3	1	0	1	0	0
1	1	0	1	0	1	3	2	1	0	0	0	0
1	1	1	1	0	3	3	2	1	0	0	0	0
2	1	0	0	3	1	3	0	1	0	0	0	0
2	1	0	1	0	2	3	3	2	0	0	0	0
2	1	0	0	3	2	3	3	2	0	0	0	0
1	1	0	0	0	2	3	2	2	0	0	0	0
1	0	1	1	3	3	2	2	1	0	0	0	0
1	1	0	1	0	1	3	1	1	0	0	0	0
2	1	0	1	3	1	3	2	1	0	0	0	0
2	1	0	1	0	2	3	3	2	1	1	1	1
2	0	0	1	3	1	3	3	3	0	0	0	1
2	0	0	1	3	1	3	3	2	0	0	0	0
1	1	1	1	3	2	3	3	1	0	1	1	0
1	1	0	0	0	1	3	1	2	0	0	0	0
1	1	0	0	3	2	2	1	1	0	0	0	0
2	1	0	1	3	2	3	2	1	0	0	0	0
2	0	0	1	3	3	3	0	2	1	1	0	1
1	1	1	0	0	2	2	3	2	1	1	1	0
1	1	0	0	0	1	1	1	2	0	0	0	0
1	0	0	1	3	3	2	3	1	1	1	0	1
2	1	0	1	3	0	3	1	3	0	1	0	0
2	0	0	1	3	2	2	3	2	0	0	0	0
1	1	0	1	3	1	3	3	2	0	0	1	0
1	1	0	1	0	3	2	3	2	1	1	1	1
1	1	0	0	0	3	3	0	1	0	1	1	0
2	1	0	1	0	0	3	0	2	0	0	0	0
1	0	0	1	0	2	2	3	1	1	0	1	1
2	1	0	0	3	1	3	2	1	0	0	1	0
1	0	1	0	0	3	3	3	2	0	0	0	0
2	1	0	1	3	2	1	3	1	1	0	1	0
1	1	0	1	0	0	2	0	1	1	0	0	0
2	1	0	1	2	3	2	0	2	0	1	1	1
1	1	0	1	2	2	3	0	1	0	0	0	0
1	0	1	1	3	2	2	1	1	0	0	0	0
2	1	0	1	0	2	3	3	2	0	0	0	1
2	0	0	1	0	3	2	3	1	1	0	1	1
1	1	1	1	0	2	1	3	1	0	1	0	0
2	1	0	1	3	2	2	3	2	1	0	0	0
2	1	0	1	0	3	2	3	1	0	0	0	0
1	1	0	1	3	2	2	3	2	1	1	1	1
1	1	0	0	0	3	3	0	2	1	0	0	0
1	1	0	1	3	2	3	2	3	0	1	0	0
1	1	1	1	0	2	3	3	1	0	1	1	0
1	1	0	1	3	2	3	3	1	0	0	0	1
1	1	0	1	1	2	2	0	2	1	0	0	0
2	0	0	0	3	2	3	3	1	0	0	0	0
1	1	0	1	0	2	3	0	2	0	0	1	1
2	1	0	1	3	2	3	0	1	0	0	1	0
2	0	0	1	3	2	3	3	1	0	0	1	0
1	1	0	1	3	2	3	3	2	1	1	1	0
1	1	0	1	0	1	3	1	2	0	0	0	0
2	1	0	1	0	2	2	2	1	0	0	0	0
2	1	0	1	3	2	3	0	1	1	1	1	1
1	0	0	1	0	2	2	0	1	1	1	1	1
1	1	0	1	3	2	3	0	2	0	0	0	1
1	1	1	1	0	2	1	3	1	1	0	1	0
1	1	0	0	0	2	3	0	1	0	0	0	0
1	1	0	1	0	2	1	2	1	0	0	1	0
1	1	0	0	0	2	3	3	1	0	1	0	0
1	0	0	0	0	1	3	2	1	0	0	0	0
1	1	0	1	0	2	1	2	2	0	0	0	0
1	1	0	0	0	2	2	0	2	1	0	0	0
1	1	1	1	0	2	1	3	2	0	0	0	0
1	0	1	1	3	2	3	2	1	0	0	0	0
2	0	0	1	0	2	2	0	4	1	0	1	0
1	0	1	1	3	2	2	3	1	0	0	1	1
1	1	1	1	3	1	3	0	3	1	0	0	0
2	1	0	1	0	2	3	3	2	0	0	0	1
2	1	0	0	3	1	3	1	1	0	0	0	0
1	0	1	1	0	2	3	0	1	1	1	1	0
1	1	0	1	3	2	1	3	1	1	0	1	0
1	1	0	1	3	2	3	3	1	0	0	0	0
2	1	0	0	0	2	3	3	1	0	0	0	1
2	0	0	1	0	2	2	1	1	0	0	0	0
1	1	0	0	3	2	2	3	1	1	0	0	0
1	1	0	0	0	1	3	1	1	0	0	0	0
2	1	0	1	3	2	1	1	1	0	1	1	0
1	1	0	1	3	1	1	2	1	0	0	1	0
1	1	1	1	0	2	3	3	3	1	0	0	0
1	1	1	1	3	2	2	1	1	0	0	1	0
2	1	0	1	0	2	3	0	2	0	0	1	1
2	1	0	1	3	2	2	3	1	0	0	0	0
2	1	0	1	3	3	3	3	1	0	0	0	0
1	1	0	1	3	0	3	1	1	0	0	0	0
1	0	0	1	0	1	3	3	1	0	0	0	0
1	1	0	1	0	1	3	0	2	1	0	1	0
1	0	0	1	0	2	3	1	1	1	1	0	0
2	1	0	1	3	2	1	3	1	0	0	1	0
1	1	0	1	3	2	3	0	1	0	0	1	1
2	0	0	1	3	2	2	3	1	0	1	0	1
2	1	0	1	3	1	3	0	2	0	1	0	0
2	1	0	0	0	2	2	2	1	0	0	1	0
2	0	0	1	0	2	3	2	1	0	0	0	0
2	0	0	1	0	2	3	2	1	0	0	0	0
1	0	0	1	3	2	2	3	1	0	1	1	1
1	1	1	1	3	0	3	2	1	1	1	0	0
1	1	1	0	0	2	3	0	2	0	0	0	0
2	0	0	1	3	3	3	3	1	0	1	0	1
2	1	0	1	0	2	3	0	1	0	0	0	0
2	1	0	1	3	2	1	3	1	0	0	1	0
2	1	0	1	0	1	1	0	2	0	0	1	0
1	1	1	0	0	2	2	3	1	0	0	0	0
1	1	0	1	0	2	2	3	2	0	0	0	0
1	1	0	0	0	1	3	0	1	0	1	0	0
1	1	0	1	0	0	3	1	1	0	0	0	0
2	1	0	0	0	2	3	2	2	0	0	0	0
2	1	0	1	0	0	1	2	1	0	0	0	0
2	1	0	0	0	2	1	2	1	0	0	0	0
1	1	1	1	0	2	3	3	1	0	1	0	0
1	1	1	1	3	2	2	3	1	0	0	0	0
1	0	0	1	3	2	3	0	1	1	0	0	0
1	1	0	1	0	1	2	0	2	1	1	0	0
2	1	0	1	1	0	1	0	1	0	1	1	0
1	1	1	1	3	1	3	1	1	0	0	0	0
2	0	0	1	0	2	3	3	1	0	0	0	0
2	0	0	1	3	2	3	0	1	0	1	0	0
1	1	1	1	0	2	1	2	1	0	0	0	0
2	0	0	1	0	2	3	1	1	0	0	0	0
1	1	1	1	0	2	1	2	1	0	0	0	0
2	1	0	1	0	2	3	3	1	1	1	1	1
2	0	0	1	0	3	3	3	3	0	0	0	0
1	1	0	1	0	1	3	0	4	0	0	1	0
1	0	0	1	3	2	2	3	1	0	0	0	0
1	1	1	1	3	1	3	0	3	1	1	0	0
2	1	0	1	0	2	1	3	1	0	0	1	1
2	0	0	1	3	1	3	3	1	0	0	1	0
2	0	0	0	3	2	2	0	1	0	0	0	0
1	1	1	1	0	1	3	1	1	0	0	0	0
2	0	0	1	3	2	3	3	2	0	1	1	1
1	1	1	1	0	2	3	3	1	0	0	0	0
1	1	0	1	0	2	3	3	2	1	0	0	0
1	1	1	1	0	2	3	3	2	0	0	1	0
1	0	0	1	0	1	3	2	1	0	0	0	0
1	0	1	1	0	2	3	3	1	0	0	0	0
1	0	1	1	0	2	2	0	4	0	0	0	0
2	0	0	1	0	2	2	3	1	0	0	0	1
1	1	0	0	3	3	3	1	1	0	1	0	0
2	1	0	1	0	2	3	0	1	0	1	1	0
2	1	0	1	3	2	3	2	1	0	1	0	0
1	1	1	1	0	2	3	3	1	0	0	1	0
2	1	0	1	3	3	3	3	1	1	1	0	0
2	1	0	1	3	2	3	3	2	0	1	0	0
1	1	1	1	3	2	3	3	2	0	1	1	1
1	1	0	1	0	3	3	0	2	0	0	0	0
1	0	1	1	0	2	2	2	1	0	0	0	0
1	0	0	1	0	2	2	2	1	0	0	0	0
1	1	0	1	0	2	1	3	1	0	0	1	0
2	1	0	1	3	2	1	3	2	0	0	0	0
2	1	0	1	3	3	1	3	1	0	0	1	0
1	1	1	1	0	2	1	3	1	0	0	1	0
1	1	0	1	3	2	3	2	1	0	0	1	0
1	0	1	0	3	3	3	3	1	0	0	0	0
2	1	0	1	0	2	1	3	1	1	1	1	0
1	1	0	1	3	3	3	3	1	1	1	1	1
1	1	0	1	0	2	3	3	1	0	0	0	0
1	1	0	1	0	3	2	3	1	0	0	0	0
1	1	0	1	0	2	3	0	1	0	1	0	0
1	1	0	1	3	3	2	0	3	0	0	1	0
1	1	0	1	3	2	3	2	1	0	0	0	0
1	1	1	1	0	2	3	0	1	0	0	0	1
1	1	1	1	0	2	3	3	2	0	0	1	0
1	1	0	1	3	0	2	0	4	0	0	0	0
1	1	1	1	3	2	2	3	2	0	0	0	0
2	0	0	1	0	2	3	3	1	0	1	1	1
1	1	0	1	0	2	2	0	2	1	1	1	1
1	1	1	1	0	1	3	0	1	0	0	0	0
2	1	0	1	0	0	3	3	1	0	1	0	0
2	1	0	1	0	2	2	0	2	0	0	0	0
2	1	0	1	0	2	3	3	2	0	0	0	0
1	1	1	1	0	0	1	3	1	1	0	0	0
1	0	1	1	0	1	3	3	1	1	0	1	1
2	1	0	1	0	2	2	0	3	0	0	0	0
1	1	0	0	3	2	2	2	2	0	0	1	0
1	1	0	1	3	3	3	3	3	0	1	0	0
1	1	1	0	0	2	3	1	1	0	0	0	0
